# Supplementary material for: The ribonuclease polynucleotide phosphorylase can interact with small regulatory RNAs in both protective and degradative modes
Source: RNA. 2016 Mar;22(3):360–72. doi: 10.1261/rna.052886.115 (PMC4748814; doi:10.1261/rna.052886.115)
Supplement: Supplemental Material [file supp_052886.115_Table_S3.xlsx]

## Sheet: sRNAs
gene	chr	start	end	locus_tag	GeneID	Gene name	product	1243-input-1_readCount	1243-input-1_RPKM	1243-input-2_readCount	1243-input-2_RPKM	1243-output-1_readCount	1243-output-1_RPKM	1243-output-2_readCount	1243-output-2_RPKM	1243 output1/input1	1243 output2/input2	Average enrichment	WO4-input-1_readCount	WO4-input-1_RPKM	WO4-input-2_readCount	WO4-input-2_RPKM	WO4-output-1_readCount	WO4-output-1_RPKM	WO4-output-2_readCount	WO4-output-2_RPKM	WO4 output 1/input 1	WO4 output 2/input 2	WO4 avg enrichment
rna43	NC_000913.3	1405656	1405751	b4426	2847751	mcaS	motility and biofilm regulator sRNA	18	14.1201	4	4.07117	32	29.4409	14	10.9563	2.08503	2.69118	2.22069	16	13.3566	22	16.697	22	17.2939	24	19.9614	1.29479	1.1955	1.23963
rna1	NC_000913.3	77367	77593	b4577	4056038	sgrS	sRNA antisense regulator destabilzes ptsG mRNA, Hfq-dependent; regulated by sgrR	244	80.9471	158	68.0083	430	167.308	514	170.115	2.06688	2.50139	2.26526	138	48.7191	208	66.7614	370	123.004	384	135.069	2.52475	2.02316	2.23477
rna69	NC_000913.3	2167114	2167200	b4438	2847769	cyaR	sRNA antisense regulator of ompX mRNA instability, Hfq-dependent, cAMP-induced	52	45.0113	20	22.4616	92	93.3988	74	63.9026	2.07501	2.84497	2.33133	64	58.9531	64	53.598	130	112.763	90	82.5988	1.91276	1.54108	1.73576
rna153	NC_000913.3	4158285	4158394	b4458	2847701	oxyS	sRNA antisense regulator activates genes that detoxify oxidative damage, Hfq-dependent	4	2.73845	2	1.77651	8	6.42348	14	9.56184	2.34566	5.38237	3.54052	4	2.91416	8	5.29889	20	13.7208	14	10.1622	4.70832	1.91779	2.90793
rna144	NC_000913.3	3986432	3986638	b4456	2847678	glmZ	sRNA antisense activator of glmS mRNA, Hfq-dependent	2954	1074.68	212	100.068	6336	2703.45	6460	2344.6	2.51559	23.43	4.29714	2826	1094.08	3258	1146.75	5106	1861.45	4818	1858.43	1.70139	1.62061	1.66005
rna162	NC_000913.3	4190327	4190487	b4691	7751646	sroH	novel sRNA, function unknown	36	16.8389	22	13.3514	156	85.5799	126	58.7964	5.08227	4.40375	4.7822	50	24.888	68	30.7731	256	119.993	122	60.504	4.82132	1.96614	3.24279
rna103	NC_000913.3	2976102	2976189	b4444	2847746	omrA	sRNA antisense regulator downregulates OM proteins and curli; positively regulated by OmpR-EnvZ, Hfq-dependent	4	3.42306	8	8.88256	24	24.088	42	35.8569	7.03699	4.03678	4.87135	12	10.9281	10	8.27952	20	17.151	42	38.1081	1.56944	4.60269	2.87694
rna44	NC_000913.3	1409129	1409250	b4699	8764968	fnrS	FNR-activated anaerobic sRNA antisense regulator down regulates cydDC, metE, sodA, sodB, Hfq-dependent; mediates negative FNR regulation	40	24.6909	20	16.0177	146	105.698	174	107.151	4.28083	6.68951	5.22858	52	34.1577	46	27.4717	152	94.0212	122	79.8455	2.75256	2.90646	2.82116
rna99	NC_000913.3	2942696	2942901	b4443	2847720	gcvB	sRNA antisense regulator represses oppA, dppA, gltI and livJ expression, Hfq-dependent	28048	10253.5	5112	2424.68	91910	39406.5	90290	32929	3.84323	13.5808	5.70552	29130	11332.3	28850	10203.9	110296	40405	89290	34608.8	3.56546	3.39172	3.48314
rna49	NC_000913.3	1649382	1649434	b1574	946140	dicF	sRNA antisense regulator, inhibits ftsZ, Hfq-dependent; Qin prophage	18	25.5761	14	25.8097	100	166.647	124	175.773	6.51573	6.81034	6.66371	8	12.0965	22	30.2437	48	68.3451	52	78.339	5.64999	2.59026	3.46442
rna151	NC_000913.3	4049899	4050007	b3864	948354	spot42	Spot 42 sRNA antisense regulator of galK translation, Hfq-dependent	160	110.543	24	21.5137	658	533.178	796	548.647	4.82327	25.5022	8.19213	128	94.1086	124	82.8863	564	390.476	534	391.17	4.14921	4.71935	4.41621

## Sheet: mRNAs
gene	chr	start	end	locus_tag	Gene name	GeneID	product	1243-input-1_readCount	1243-input-1_RPKM	1243-input-2_readCount	1243-input-2_RPKM	1243-output-1_readCount	1243-output-1_RPKM	1243-output-2_readCount	1243-output-2_RPKM	1243 output1/input1	1243 output2/input2	Average enrichment	WO4-input-1_readCount	WO4-input-1_RPKM	WO4-input-2_readCount	WO4-input-2_RPKM	WO4-output-1_readCount	WO4-output-1_RPKM	WO4-output-2_readCount	WO4-output-2_RPKM	WO4 output 1/input 1	WO4 output 2/input 2	WO4 avg enrichment
cds30	NC_000913.3	29651	30799	b0032	carA	949025	carbamoyl phosphate synthetase small subunit, glutamine amidotransferase	158	10.3556	164	13.9462	378	29.0566	556	36.3547	2.80589	2.60679	2.70634	244	17.0183	216	13.6969	570	37.4366	542	37.6643	2.19979	2.74985	2.47482
cds72	NC_000913.3	81958	83529	b0074	leuA	947465	2-isopropylmalate synthase	104	4.98216	46	2.85914	180	10.1133	282	13.4773	2.0299	4.71375	3.37182	162	8.25863	210	9.73317	310	14.8817	292	14.8314	1.80195	1.52379	1.66287
cds108	NC_000913.3	122092	122856	b0113	pdhR	944827	pyruvate dehydrogenase complex repressor; autorepressor	946	93.1251	760	97.0695	2324	268.317	2168	212.914	2.88125	2.19342	2.53733	1448	151.689	1470	140.005	3612	356.31	1878	196.013	2.34896	1.40004	1.8745
cds130	NC_000913.3	149715	150953	b0135	yadC	944837	putative fimbrial-like adhesin protein	12	0.729369	12	0.946326	32	2.28114	42	2.54674	3.12755	2.69118	2.90937	32	2.06978	40	2.35221	32	1.94904	48	3.09329	0.941665	1.31505	1.12836
cds131	NC_000913.3	151003	151599	b0136	yadK	944835	putative fimbrial-like adhesin protein	16	2.01829	2	0.327331	32	4.73422	50	6.29219	2.34566	19.2227	10.7842	12	1.61084	18	2.19678	32	4.04499	38	5.08229	2.51111	2.31352	2.41232
cds132	NC_000913.3	151626	152231	b0137	yadL	944829	putative fimbrial-like adhesin protein	20	2.48539	12	1.93481	56	8.16184	88	10.9098	3.28393	5.63867	4.4613	70	9.25702	48	5.77107	66	8.21889	62	8.16901	0.887856	1.41551	1.15168
cds133	NC_000913.3	152243	152812	b0138	yadM	944828	putative fimbrial-like adhesin protein	20	2.64236	8	1.37134	44	6.8179	38	5.00858	2.58023	3.65232	3.11627	38	5.34262	24	3.06778	44	5.82532	62	8.68495	1.09035	2.83102	1.96069
cds186	NC_000913.3	214833	215255	b0191	yaeJ	946046	alternative stalled-ribosome rescue factor B; peptidyl-tRNA hydrolase, ribosome-attached	430	76.5536	176	40.654	870	181.657	958	170.15	2.37294	4.18531	3.27913	472	89.4226	516	88.8786	1256	224.074	1140	215.186	2.50579	2.42113	2.46346
cds205	NC_000913.3	237335	238120	b0217	yafT	949009	lipoprotein	36	3.44919	20	2.48621	116	13.0349	148	14.1464	3.77912	5.68993	4.73453	36	3.6705	44	4.07866	124	11.9053	116	11.7838	3.24351	2.88914	3.06632
cds261	NC_000913.3	280829	281983	b0267	yagA	944937	CP4-6 prophage; putative DNA-binding transcriptional regulator	24	1.56483	20	1.69192	52	3.97644	54	3.51251	2.54113	2.07606	2.3086	14	0.971386	20	1.26164	36	2.35214	52	3.59478	2.42142	2.84929	2.63535
cds266	NC_000913.3	288404	289162	b0272	yagI	945016	CP4-6 prophage; putative DNA-binding transcriptional regulator	228	22.622	264	33.9854	640	74.4751	838	82.9485	3.29216	2.44071	2.86643	250	26.3963	278	26.6864	950	94.4548	592	62.2774	3.57833	2.33367	2.956
cds274	NC_000913.3	293945	294799	b0279	yagM	944959	CP4-6 prophage; uncharacterized protein	32	2.81852	8	0.914228	68	7.0245	46	4.04201	2.49227	4.42123	3.45675	40	3.74921	40	3.40864	40	3.5305	42	3.92224	0.941665	1.15067	1.04617
cds281	NC_000913.3	300931	301887	b0285	yagS	945710	PaoABC aldehyde oxidoreductase, FAD-containing subunit	28	2.20335	32	3.26715	82	7.56789	86	6.75138	3.43472	2.06644	2.75058	48	4.01953	36	2.74081	76	5.99299	82	6.84152	1.49097	2.49617	1.99357
cds282	NC_000913.3	301884	302573	b0286	yagT	945330	PaoABC aldehyde oxidoreductase, 2Fe-2S subunit	20	2.18282	18	2.54891	36	4.60815	52	5.66188	2.1111	2.22129	2.1662	28	3.25203	40	4.22375	38	4.15601	16	1.85149	1.27797	0.438352	0.858163
cds305	NC_000913.3	321608	322327	b0306	ykgE	948438	cysteine-rich LutA family protein; putative electron transport chain YkgEFG component	6648	695.338	5086	690.2	11652	1429.36	13728	1432.45	2.05563	2.07542	2.06553	7406	824.322	7910	800.445	16598	1739.66	14048	1557.87	2.11042	1.94626	2.02834
cds324	NC_000913.3	345404	345649	b0327	yahM	944969	uncharacterized protein	278	85.1034	36	14.2988	518	185.981	732	223.554	2.18535	15.6345	8.90992	186	60.5931	206	61.0127	518	158.905	438	142.164	2.62249	2.33007	2.47628
cds325	NC_000913.3	345666	346337	b0328	yahN	944968	amino acid exporter for proline, lysine, glutamate, homoserine	1170	131.115	236	34.3142	2110	277.323	2570	287.323	2.11511	8.37329	5.2442	812	96.835	1022	110.808	1854	208.201	1728	205.317	2.15006	1.85292	2.00149
cds339	NC_000913.3	361926	363179	b0343	lacY	949083	lactose permease	252	15.1335	74	5.76587	486	34.2304	616	36.9053	2.26189	6.40065	4.33127	260	16.6158	256	14.8741	450	27.0805	658	41.8966	1.6298	2.81675	2.22328
cds369	NC_000913.3	395130	396287	b0376	ampH	946904	D-alanyl-D-alanine-carboxypeptidase/endopeptidase; penicillin-binding protein; weak beta-lactamase	992	64.512	312	26.3255	3314	252.765	4222	273.915	3.91811	10.4049	7.16152	1156	80.0009	1112	69.9655	4162	271.229	4760	328.208	3.39032	4.69099	4.04066
cds379	NC_000913.3	404835	405644	b0386	proC	945034	pyrroline-5-carboxylate reductase, NAD(P)-binding	2374	220.716	1454	175.392	5676	618.914	6570	609.378	2.80412	3.47437	3.13925	2062	204.009	2468	221.997	6084	566.821	5016	494.451	2.77841	2.22728	2.50285
cds387	NC_000913.3	410144	411052	b0394	mak	949086	manno(fructo)kinase	1108	91.7938	962	103.405	2218	215.512	2652	219.187	2.34778	2.1197	2.23374	1188	104.737	1428	114.46	2418	200.74	2274	199.746	1.91662	1.74512	1.83087
cds389	NC_000913.3	412607	415753	b0397	sbcC	949076	exonuclease, dsDNA, ATP-dependent	1680	40.2022	828	25.7078	2926	82.1203	3270	78.0651	2.04268	3.03664	2.53966	1530	38.9619	1560	36.1173	3308	79.3251	2780	70.534	2.03597	1.95291	1.99444
cds390	NC_000913.3	415750	416952	b0398	sbcD	945049	exonuclease, dsDNA, ATP-dependent	460	28.7958	290	23.5539	826	60.6439	772	48.2123	2.106	2.04689	2.07644	490	32.6419	552	33.4319	1116	70.0069	778	51.6374	2.14469	1.54455	1.84462
cds406	NC_000913.3	433455	434558	b0414	ribD	945620	fused diaminohydroxyphosphoribosylaminopyrimidine deaminase and 5-amino-6-(5-phosphoribosylamino) uracil reductase	2966	202.32	2120	187.628	5756	460.495	6344	431.718	2.27607	2.30093	2.2885	3324	241.289	3212	211.98	7030	480.539	5268	381.002	1.99155	1.79735	1.89445
cds444	NC_000913.3	474301	475161	b0452	tesB	945074	acyl-CoA thioesterase 2	738	64.5491	480	54.4714	1446	148.333	1470	128.269	2.29799	2.35479	2.32639	910	84.7001	966	81.7451	1628	142.69	1114	103.308	1.68465	1.26378	1.47421
cds461	NC_000913.3	492092	494023	b0470	dnaX	945105	DNA polymerase III/DNA elongation factor III, tau and gamma subunits	2654	103.45	1636	82.7384	10362	473.706	12428	483.282	4.57908	5.84108	5.21008	2596	107.682	2580	97.2972	13540	528.876	13814	570.904	4.91146	5.86763	5.38954
cds562	NC_000913.3	587091	587981	b0567	ybcH	945186	PRK09936 family protein	202	17.073	74	8.11493	576	57.0976	552	46.5444	3.34431	5.73565	4.53998	164	14.7507	158	12.9201	488	41.3318	678	60.7579	2.80203	4.70257	3.7523
cds563	NC_000913.3	587982	590954	b0568	nfrA	944741	bacteriophage N4 receptor, outer membrane subunit	832	21.0749	536	17.6157	1608	47.771	1844	46.5985	2.26672	2.64528	2.456	778	20.9715	862	21.1252	1926	48.8881	1748	46.9458	2.33117	2.22227	2.27672
cds599	NC_000913.3	634747	635376	b0601	ybdM	945206	Spo0J family protein, ParB-like nuclease domain	126	15.0615	54	8.37499	306	42.8996	316	37.6836	2.84831	4.49954	3.67392	164	20.8617	130	15.0346	320	38.3311	260	32.9521	1.8374	2.19176	2.01458
cds649	NC_000913.3	685255	685929	b0653	gltK	947354	glutamate, aspartate ABC transporter permease subunit	1038	115.806	580	83.9566	2008	262.744	2456	273.357	2.26883	3.25593	2.76238	1102	130.835	1180	127.37	2332	260.715	2788	329.792	1.99271	2.58925	2.29098
cds651	NC_000913.3	686839	687747	b0655	gltI	946938	glutamate, aspartate binding protein, periplasmic; part of GltJKLI ABC transporter	9920	821.836	6274	674.391	16660	1618.77	23678	1956.98	1.96969	2.90186	2.43578	9286	818.673	11846	949.501	20760	1723.48	21010	1845.49	2.10521	1.94365	2.02443
cds666	NC_000913.3	708334	709740	b0681	ybfM	945296	chitoporin, uptake of chitosugars	462	24.7278	68	4.72221	876	54.9899	888	47.416	2.22381	10.0411	6.13243	336	19.1377	502	25.9955	912	48.9151	676	38.3622	2.55595	1.47573	2.01584
cds670	NC_000913.3	710935	711465	b0684	fldA	945293	flavodoxin 1	2372	336.401	1058	194.68	5056	840.979	6228	881.171	2.49993	4.52625	3.51309	2628	396.622	2442	335.073	6606	938.828	4694	705.828	2.36706	2.10649	2.23678
cds691	NC_000913.3	735650	736219	b0704	ybfC	947288	putative periplasmic protein	8	1.05695	4	0.685671	28	4.33866	28	3.69053	4.10491	5.38237	4.74364	12	1.68714	8	1.02259	16	2.1183	8	1.12064	1.25555	1.09588	1.17572
cds707	NC_000913.3	752229	752795	b0719	ybgD	945325	putative fimbrial-like adhesin protein	4	0.531269	4	0.689299	12	1.86927	18	2.38504	3.51849	3.46009	3.48929	12	1.69607	16	2.05601	4	0.532377	12	1.68985	0.313889	0.821909	0.567899
cds756	NC_000913.3	809344	810384	b0775	bioB	945370	biotin synthase	88	6.36604	60	5.63159	176	14.9326	196	14.1453	2.34566	2.51177	2.42872	82	6.31261	120	8.39882	196	14.2085	158	12.1187	2.25081	1.44291	1.84686
cds780	NC_000913.3	833070	835220	b0799	dinG	945431	ATP-dependent DNA helicase	1222	42.7827	1104	50.1487	4844	198.901	6106	213.266	4.6491	4.25268	4.45089	1254	46.72	1198	40.5793	5476	192.117	6700	248.705	4.11209	6.12887	5.12048
cds783	NC_000913.3	837665	837925	b0802	ybiJ	945433	DUF1471 family putative periplasmic protein	90	25.968	44	16.4719	208	70.3875	196	56.4185	2.71054	3.42514	3.06784	88	27.0202	86	24.0074	210	60.7185	150	45.8882	2.24716	1.91142	2.07929
cds795	NC_000913.3	850450	850965	b0814	ompX	944967	outer membrane protein X	9688	1413.91	4350	823.702	16698	2858.17	16830	2450.42	2.02146	2.97488	2.49817	9256	1437.54	7488	1057.31	16642	2433.87	10908	1687.9	1.69308	1.5964	1.64474
cds855	NC_000913.3	913958	914857	b0874	ybjE	947142	putative transporter	66	5.52254	12	1.30278	118	11.5801	110	9.1824	2.09688	7.04834	4.57261	112	9.97289	110	8.90508	126	10.565	104	9.22659	1.05937	1.0361	1.04774
cds882	NC_000913.3	950340	951080	b0902	pflA	945517	pyruvate formate-lyase 1-activating enzyme	1564	158.948	1324	174.582	3436	409.551	3822	387.506	2.57663	2.21962	2.39812	1676	181.26	1452	142.77	3898	396.977	2540	273.694	2.1901	1.91703	2.05357
cds918	NC_000913.3	997868	998407	b0938	ycbQ	948306	laminin-binding fimbrin subunit	48	6.69398	20	3.61882	106	17.3374	72	10.0172	2.59	2.76807	2.67904	24	3.56175	36	4.85732	72	10.0619	84	12.4204	2.825	2.55705	2.69102
cds919	NC_000913.3	998490	999191	b0939	ycbR	946773	putative periplasmic pilin chaperone	4	0.429102	4	0.556742	12	1.50979	20	2.14042	3.51849	3.84455	3.68152	16	1.82654	20	2.07578	10	1.07499	26	2.95724	0.588541	1.42464	1.00659
cds923	NC_000913.3	1003439	1003954	b0943	ycbV	945562	putative fimbrial-like adhesin protein	28	4.08644	10	1.89357	56	9.58542	32	4.65915	2.34566	2.46051	2.40309	30	4.65926	20	2.82402	36	5.26496	38	5.8801	1.13	2.08217	1.60608
cds925	NC_000913.3	1004768	1005778	b0945	pyrD	945556	dihydro-orotate oxidase, FMN-linked	246	18.324	64	6.18528	796	69.54	808	60.0435	3.79502	9.70748	6.75125	260	20.6095	226	16.2871	942	70.314	744	58.7587	3.41172	3.60767	3.5097
cds944	NC_000913.3	1027111	1027773	b0964	yccT	945577	UPF0319 family protein	62	7.04231	66	9.7266	132	17.5846	230	26.0628	2.497	2.67953	2.58826	54	6.52718	100	10.9894	102	11.6099	156	18.7872	1.7787	1.70957	1.74414
cds962	NC_000913.3	1044230	1044676	b0982	etp	945236	Protein-tyrosine-phosphatase, role in O-antigen capsule formation; dephosphorylates Etk-P	34	5.72807	54	11.8037	166	32.8	292	49.0774	5.72618	4.15781	4.94199	28	5.01991	40	6.51989	242	40.8554	298	53.2303	8.13868	8.1643	8.15149
cds963	NC_000913.3	1044664	1045803	b0983	yccZ	945586	putative O-antigen capsule outer membrane auxillary protein export channel	92	6.07743	12	1.02851	228	17.6646	276	18.1891	2.90658	17.6849	10.2958	114	8.01393	98	6.26338	220	14.5633	320	22.4128	1.81725	3.57838	2.69781
cds994	NC_000913.3	1072863	1074011	b1012	ycdM	945643	pyrimidine oxygenase, FMN-dependent	20	1.31083	8	0.6803	36	2.76729	28	1.83081	2.1111	2.69118	2.40114	12	0.836964	12	0.760938	54	3.54663	24	1.66779	4.23749	2.19176	3.21462
cds1003	NC_000913.3	1086521	1087846	b1022	ycdQ	945606	biofilm PGA synthase PgaCD, catalytic subunit; poly-beta-1,6-N-acetyl-D-glucosamine synthase; c-di-GMP-stimulated activity and dimerization	32	1.81737	4	0.294746	56	3.73007	46	2.60628	2.05246	8.84245	5.44745	24	1.45049	22	1.20884	60	3.41468	46	2.76991	2.35416	2.29138	2.32277
cds1026	NC_000913.3	1109335	1110870	b1048	mdoG	945005	osmoregulated periplasmic glucan (OPG) biosynthesis periplasmic protein	6026	295.444	3432	218.317	17976	1033.65	19782	967.576	3.49864	4.43198	3.96531	6798	354.679	6256	296.752	27998	1375.55	23478	1220.45	3.87831	4.1127	3.9955
cds1036	NC_000913.3	1119468	1120586	b1059	solA	944983	N-methyltryptophan oxidase, FAD-binding	1034	69.5869	400	34.927	2350	185.486	2646	177.65	2.66553	5.08634	3.87593	1224	87.6591	1220	79.436	3490	235.363	2222	158.549	2.68498	1.99594	2.34046
cds1046	NC_000913.3	1127839	1129374	b1069	mviN	945487	putative peptidoglycan lipid II flippase	782	38.3401	110	6.99733	1326	76.2474	1376	67.3028	1.98871	9.61836	5.80354	722	37.6697	734	34.8171	1634	80.2792	1588	82.5486	2.13114	2.37092	2.25103
cds1047	NC_000913.3	1129414	1129830	b1070	flgN	945634	export chaperone for FlgK and FlgL	12728	2298.59	2804	657.011	33356	7064.98	37184	6699.25	3.07361	10.1966	6.63508	11328	2177.02	10774	1882.47	34722	6283.63	29344	5618.67	2.88634	2.98473	2.93554
cds1048	NC_000913.3	1129835	1130128	b1071	flgM	946684	anti-sigma factor for FliA (sigma 28)	12054	3087.6	3538	1175.82	27708	8323.97	31910	8154.28	2.69594	6.93496	4.81545	10344	2819.6	10792	2674.5	28878	7412.45	25388	6894.96	2.62891	2.57804	2.60347
cds1049	NC_000913.3	1130204	1130863	b1072	flgA	946300	assembly protein for flagellar basal-body periplasmic P ring	16388	1869.9	7630	1129.57	27360	3661.38	28726	3269.92	1.95806	2.89485	2.42645	15382	1867.73	16074	1774.47	29282	3348.1	21176	2561.83	1.7926	1.44372	1.61816
cds1062	NC_000913.3	1144502	1144822	b1085	yceQ	945640	uncharacterized protein	758	177.829	216	65.7475	3998	1100.05	4058	949.758	6.18599	14.4455	10.3158	856	213.705	776	176.135	4336	1019.36	3102	771.591	4.76993	4.38069	4.57531
cds1086	NC_000913.3	1166085	1167389	b1109	ndh	946792	respiratory NADH dehydrogenase 2/cupric reductase	2304	132.956	1154	86.4025	4282	289.807	3332	191.823	2.17972	2.22011	2.19991	2218	136.206	1698	94.8014	4848	280.346	2542	155.53	2.05825	1.64059	1.84942
cds1089	NC_000913.3	1169073	1169330	b1112	ycfR	945492	biofilm, cell surface and signaling protein	74	21.5998	8	3.02971	156	53.4045	140	40.7675	2.47246	13.4559	7.96419	82	25.4706	64	18.0737	156	45.6296	120	37.1374	1.79146	2.05477	1.92312
cds1111	NC_000913.3	1193827	1194288	b1134	ymfB	945689	bifunctional thiamine pyrimidine pyrophosphate hydrolase/ thiamine pyrophosphate hydrolase	322	52.4869	160	33.8383	562	107.44	612	99.5212	2.04699	2.94108	2.49404	416	72.1601	458	72.2289	696	113.687	578	99.8933	1.57548	1.38301	1.47924
cds1112	NC_000913.3	1194298	1194951	b1135	ymfC	945701	23S rRNA pseudouridine(2457) synthase	334	38.4597	98	14.6413	826	111.551	958	110.051	2.90048	7.51648	5.20848	356	43.6232	364	40.5519	1122	129.466	780	95.2286	2.96783	2.34831	2.65807
cds1114	NC_000913.3	1196867	1197532	b1137	ymfD	945329	e14 prophage; putative SAM-dependent methyltransferase	198	22.3887	24	3.52101	362	48.0073	286	32.2625	2.14427	9.16284	5.65355	230	27.6757	170	18.5978	474	53.7089	252	30.2118	1.94065	1.62448	1.78256
cds1165	NC_000913.3	1232500	1233030	b1185	dsbB	946344	oxidoreductase that catalyzes reoxidation of DsbA protein disulfide isomerase I	558	79.1365	200	36.8016	948	157.684	924	130.732	1.99255	3.55236	2.77246	534	80.5921	538	73.8203	1022	145.244	890	133.828	1.80221	1.81289	1.80755
cds1172	NC_000913.3	1242166	1243080	b1192	ldcA	945756	murein tetrapeptide carboxypeptidase; LD-carboxypeptidase A	364	29.9583	266	28.4048	1012	97.686	1240	101.814	3.26073	3.58439	3.42256	408	35.7343	352	28.0291	1546	127.506	1094	95.4656	3.56817	3.40594	3.48706
cds1176	NC_000913.3	1245160	1245600	b1196	ycgY	945761	uncharacterized protein	4	0.68306	4	0.886242	10	2.00278	24	4.08864	2.93208	4.61346	3.77277	10	1.81722	16	2.64344	18	3.08018	24	4.34533	1.695	1.64382	1.66941
cds1221	NC_000913.3	1298598	1299245	b1242	ychE	945836	UPF0056 family inner membrane protein	288	33.4699	62	9.34862	578	78.7818	580	67.2449	2.35381	7.19302	4.77342	256	31.66	288	32.3821	548	63.8186	502	61.8556	2.01575	1.91018	1.96297
cds1230	NC_000913.3	1309016	1310269	b1250	kch	945841	voltage-gated potassium channel	362	21.7394	224	17.4535	618	43.5275	750	44.9335	2.00224	2.57447	2.28836	454	29.0138	422	24.519	756	45.4953	588	37.4395	1.56806	1.52696	1.54751
cds1237	NC_000913.3	1314718	1315224	b1257	yciE	946871	putative rubrerythrin/ferritin-like metal-binding protein	124	18.4184	38	7.32329	296	51.5652	296	43.8621	2.79966	5.9894	4.39453	142	22.4453	156	22.4184	296	44.0581	286	45.0411	1.96291	2.00911	1.98601
cds1238	NC_000913.3	1315270	1315770	b1258	yciF	947133	putative rubrerythrin/ferritin-like metal-binding protein	38	5.71193	12	2.34031	110	19.3922	170	25.4928	3.39504	10.8929	7.14396	28	4.47884	60	8.72572	126	18.9791	144	22.9496	4.23749	2.63011	3.4338
cds1244	NC_000913.3	1321384	1322946	b1264	trpE	945846	component I of anthranilate synthase	54	2.60179	36	2.25048	108	6.10292	120	5.76804	2.34566	2.56303	2.45435	64	3.28146	32	1.49169	158	7.62852	134	6.84536	2.32474	4.58899	3.45686
cds1304	NC_000913.3	1382963	1383961	b1320	ycjW	945875	LacI family putative transcriptional repressor	174	13.1166	36	3.52101	366	32.3585	554	41.663	2.46699	11.8327	7.14983	194	15.5626	250	18.2332	512	38.6764	446	35.6467	2.48522	1.95505	2.22013
cds1323	NC_000913.3	1401810	1403255	b1337	abgB	945950	p-aminobenzoyl-glutamate hydrolase, B subunit	196	10.2076	106	7.16256	344	21.0118	470	24.4194	2.05844	3.40932	2.73388	214	11.8602	294	14.8138	362	18.8922	446	24.6273	1.59291	1.66246	1.62768
cds1333	NC_000913.3	1413531	1413740	b1347	ydaC	947504	double-strand break reduction protein, Rac prophage	12	4.30328	4	1.86111	34	14.2999	32	11.4482	3.32302	6.15128	4.73715	6	2.2897	16	5.55122	40	14.3742	24	9.1252	6.27777	1.64382	3.96079
cds1337	NC_000913.3	1417488	1417763	b1351	racC	945920	Rac prophage; uncharacterized protein	20	5.45705	2	0.70803	52	16.6405	46	12.5215	3.04936	17.6849	10.3671	20	5.8072	20	5.27969	18	4.92159	32	9.25745	0.847498	1.75341	1.30045
cds1345	NC_000913.3	1420684	1421106	b1358	ydaT	945924	Rac prophage; uncharacterized protein	24	4.27276	12	2.77186	60	12.5281	50	8.88046	2.93208	3.20379	3.06793	56	10.6095	52	8.95676	60	10.7042	56	10.5706	1.00893	1.18018	1.09455
cds1358	NC_000913.3	1432411	1432986	b1373	tfaR	946062	Rac prophage; putative tail fiber assembly protein	4	0.522968	2	0.339264	18	2.76009	22	2.8695	5.27774	8.45801	6.86788	14	1.94783	14	1.7709	20	2.62029	38	5.26759	1.34524	2.97453	2.15988
cds1359	NC_000913.3	1433084	1433674	b1374	pinR	948973	Rac prophage; putative site-specific recombinase	114	14.5263	42	6.94373	224	33.476	182	23.1361	2.30451	3.33194	2.81823	96	13.0176	108	13.3145	212	27.0701	114	15.4017	2.07951	1.15676	1.61814
cds1374	NC_000913.3	1451597	1453642	b1387	maoC	945954	fused oxepin-CoA hydrolase/3-oxo-5,6-dehydrosuberyl-CoA semialdehyde dehydrogenase	512	18.8452	496	23.6868	916	39.5424	1450	53.2437	2.09827	2.24782	2.17304	494	19.3494	802	28.5599	970	35.7773	1088	42.4594	1.84902	1.48668	1.66785
cds1442	NC_000913.3	1526247	1526864	b1454	yncG	946023	glutathione S-transferase homolog	24	2.92456	24	3.79449	44	6.28836	76	9.23913	2.15019	2.43488	2.29254	36	4.66831	12	1.41475	12	1.46533	48	6.20159	0.313888	4.38352	2.3487
cds1446	NC_000913.3	1530586	1531323	b1459	yncI	945121	predicted protein	4	0.40817	4	0.529584	60	7.18072	64	6.51523	17.5925	12.3025	14.9475	8	0.868719	24	2.36942	48	4.90825	62	6.70789	5.64999	2.83102	4.24051
cds1447	NC_000913.3	1531816	1532952	b1460	ydcC	947435	H repeat-associated putative transposase	16	1.05973	12	1.03122	32	2.48578	34	2.24659	2.34566	2.17858	2.26212	6	0.422899	20	1.28161	38	2.52212	24	1.68539	5.96388	1.31506	3.63947
cds1472	NC_000913.3	1559907	1560929	b1486	ddpB	946044	D-ala-D-ala transporter subunit	98	7.21419	62	5.92171	180	15.5407	256	18.8005	2.15418	3.17485	2.66452	130	10.1839	118	8.40416	170	12.5405	198	15.454	1.23141	1.83885	1.53513
cds1515	NC_000913.3	1619120	1619554	b1530	marR	945825	transcriptional repressor of multiple antibiotic resistance	300	51.9361	62	13.9262	598	121.418	628	108.462	2.33784	7.78831	5.06308	334	61.5323	318	53.263	662	114.845	526	96.5488	1.86641	1.81268	1.83955
cds1516	NC_000913.3	1619574	1619957	b1531	marA	947613	multiple antibiotic resistance transcriptional regulator	1066	209.056	206	52.4164	2884	663.341	3110	608.465	3.17303	11.6083	7.39066	1036	216.209	876	166.211	3190	626.905	2504	520.659	2.89953	3.13251	3.01602
cds1517	NC_000913.3	1619989	1620207	b1532	marB	946184	mar operon regulator, periplasmic	184	63.2719	42	18.7386	654	263.759	680	233.276	4.16865	12.449	8.30883	216	79.0415	218	72.5271	650	223.981	550	200.525	2.83371	2.76483	2.79927
cds1524	NC_000913.3	1625335	1627380	b1538	dcp	946084	dipeptidyl carboxypeptidase II	3946	145.241	2166	103.439	7456	321.865	8440	309.915	2.21607	2.99612	2.6061	3552	139.127	4308	153.411	8450	311.669	8078	315.245	2.24017	2.0549	2.14753
cds1532	NC_000913.3	1634310	1634885	b1546	tfaQ	946060	Qin prophage; putative tail fiber assembly protein	16	2.09187	12	2.03559	40	6.13353	58	7.56505	2.93208	3.7164	3.32424	56	7.79132	48	6.07165	92	12.0533	32	4.43586	1.54702	0.730586	1.1388
cds1554	NC_000913.3	1646405	1646737	b1566	flxA	947392	Qin prophage; uncharacterized protein	4584	1036.66	1956	573.925	8650	2294.27	11932	2692	2.21313	4.69051	3.45182	4548	1094.52	4760	1041.48	11886	2693.6	8628	2068.79	2.461	1.9864	2.2237
cds1584	NC_000913.3	1671376	1671684	b1597	asr	945103	acid shock-inducible periplasmic protein	178	43.3809	32	10.1186	656	187.507	970	235.841	4.32235	23.3076	13.815	188	48.7579	144	33.9541	874	213.449	850	219.64	4.37774	6.46873	5.42324
cds1595	NC_000913.3	1681695	1682030	b1607	ydgC	945156	GlpM family inner membrane protein	142	31.8263	46	13.3767	286	75.1795	344	76.9175	2.36218	5.75011	4.05614	150	35.7765	142	30.7919	396	88.9402	276	65.5874	2.486	2.13002	2.30801
cds1614	NC_000913.3	1704949	1705164	b1625	ydgT	946152	nucleoid-associated oriC-binding protein; H-NS and StpA stabilizing factor	82	28.5889	4	1.80941	230	94.0474	278	96.6935	3.28965	53.4392	28.3644	84	31.1653	78	26.3105	284	99.2217	214	79.1062	3.18372	3.00664	3.09518
cds1618	NC_000913.3	1706919	1709141	b1629	rsxC	946137	SoxR iron-sulfur cluster reduction factor component; putative membrane-associated NADH oxidoreductase of electron transport complex	966	32.7246	446	19.6032	1624	64.5237	1732	58.5348	1.97172	2.98599	2.47885	982	35.4012	938	30.7433	2032	68.9805	1462	52.512	1.94854	1.70808	1.82831
cds1636	NC_000913.3	1724736	1725632	b1647	ydhF	946960	putative oxidoreductase	3922	329.27	2152	234.412	9052	891.302	11496	962.854	2.7069	4.10752	3.40721	3458	308.943	4224	343.099	8904	749.091	8272	736.323	2.42469	2.1461	2.28539
cds1644	NC_000913.3	1734435	1735250	b1655	ydhO	945210	murein DD-endopeptidase, space-maker hydrolase	800	73.8307	180	21.5533	1338	144.823	1712	157.623	1.96156	7.31318	4.63737	898	88.1925	902	80.5386	2000	184.962	1794	175.543	2.09725	2.17961	2.13843
cds1657	NC_000913.3	1748747	1749559	b1669	ydhT	945960	FNR, Nar, NarP-regulated protein; putative subunit of YdhYVWXUT oxidoreductase complex	18	1.66732	4	0.480729	48	5.21463	44	4.06601	3.12755	8.458	5.79278	26	2.56288	34	3.04703	40	3.71288	20	1.96422	1.44872	0.644635	1.04668
cds1661	NC_000913.3	1751728	1753830	b1673	ydhV	948756	putative oxidoreductase subunit	244	8.73751	310	14.403	456	19.1513	790	28.2224	2.19185	1.95948	2.07566	272	10.3651	476	16.4913	696	24.9754	934	35.4616	2.40955	2.15032	2.27994
cds1662	NC_000913.3	1753851	1754477	b1674	ydhY	948749	putative 4Fe-4S ferridoxin-type protein; FNR, Nar, NarP-regulated protein; putative subunit of YdhYVWXUT oxidoreductase complex	184	22.0998	44	6.85671	318	44.7953	572	68.5385	2.02696	9.99582	6.01139	190	24.2846	210	24.4028	296	35.6259	402	51.1928	1.46701	2.09783	1.78242
cds1698	NC_000913.3	1793558	1794109	b1710	btuE	945915	glutathione peroxidase	690	94.1342	508	89.9198	1186	189.766	1358	184.828	2.01591	2.05547	2.03569	856	124.274	756	99.7862	1280	174.99	1014	146.673	1.4081	1.46987	1.43898
cds1725	NC_000913.3	1819856	1821214	b1737	chbC	945982	N,N'-diacetylchitobiose-specific enzyme IIC component of PTS	436	24.1604	330	23.726	976	63.4312	1046	57.8254	2.62542	2.43721	2.53132	450	26.5362	654	35.0628	958	53.1971	900	52.8778	2.0047	1.50809	1.7564
cds1740	NC_000913.3	1834808	1835515	b1752	ydjZ	946269	TVP38/TMEM64 family inner membrane protein	44	4.68012	44	6.07226	108	13.473	152	16.1293	2.87877	2.65623	2.7675	98	11.0927	94	9.67347	146	15.5619	146	16.4653	1.40289	1.70211	1.5525
cds1741	NC_000913.3	1835515	1836063	b1753	ynjA	946270	carboxymuconolactone decarboxylase family protein	84	11.5224	72	12.8142	226	36.3588	204	27.9167	3.15548	2.17858	2.66703	96	14.0134	118	15.6602	206	28.3163	196	28.5059	2.02066	1.82027	1.92047
cds1757	NC_000913.3	1852621	1853979	b1769	ydjE	946274	putative transporter	38	2.10572	12	0.862765	80	5.19928	90	4.97541	2.46912	5.76682	4.11797	74	4.36373	48	2.57341	96	5.33082	70	4.11272	1.22162	1.59816	1.40989
cds1790	NC_000913.3	1881912	1882997	b1800	yeaU	946319	D-malate oxidase, NAD-dependent; putative tartrate dehydrogenase	492	34.1171	312	28.0709	1080	87.8348	1150	79.5562	2.57451	2.83412	2.70431	448	33.0593	416	27.9094	1216	84.4979	932	68.523	2.55595	2.45519	2.50557
cds1831	NC_000913.3	1923719	1924591	b1840	yebZ	947078	inner membrane protein	1238	106.793	1002	112.146	3276	331.438	3784	325.644	3.10355	2.90375	3.00365	1648	151.282	1758	146.721	4410	381.212	3436	314.26	2.51987	2.14189	2.33088
cds1832	NC_000913.3	1924595	1924969	b1841	yobA	948315	CopC family protein	1362	273.516	378	98.4898	3396	799.851	3630	727.246	2.92433	7.38397	5.15415	1368	292.348	1472	285.999	4160	837.152	3246	691.143	2.86354	2.41659	2.64007
cds1877	NC_000913.3	1969383	1970984	b1885	tap	946397	methyl-accepting protein IV	21100	991.876	13898	847.658	35740	1970.45	47500	2227.6	1.98659	2.62795	2.30727	20464	1023.7	25008	1137.38	47340	2230.01	57798	2880.72	2.17838	2.53277	2.35558
cds1878	NC_000913.3	1971030	1972691	b1886	tar	946399	methyl-accepting chemotaxis protein II	32660	1479.87	19348	1137.46	66972	3559.06	86566	3913.11	2.40499	3.44022	2.9226	32360	1560.35	38928	1706.55	84442	3834.15	99626	4786.21	2.45723	2.80462	2.63092
cds1914	NC_000913.3	2005303	2005713	b1925	fliS	946429	flagellar protein potentiates polymerization	10010	1834.13	6214	1477.27	34090	7325.85	46196	8444.4	3.99419	5.71621	4.8552	10366	2021.23	12084	2142.18	42832	7864.45	40832	7932.49	3.89093	3.70299	3.79696
cds1915	NC_000913.3	2005713	2006078	b1926	fliT	946433	putative flagellar synthesis and assembly chaperone	6084	1251.83	4434	1183.71	23200	5598.6	30170	6192.99	4.47234	5.23185	4.85209	6112	1338.28	7466	1486.26	27728	5717.15	26474	5775.49	4.272	3.88592	4.07896
cds1962	NC_000913.3	2053643	2054959	b1981	shiA	946495	shikimate transporter	576	32.9362	224	16.6185	982	65.8565	930	53.0522	1.99951	3.19235	2.59593	624	37.9703	552	30.538	1142	65.4368	914	55.4129	1.72337	1.81455	1.76896
cds1985	NC_000913.3	2077569	2077943	b2005	yeeV	946534	CP4-44 prophage; toxin of the YeeV-YeeU toxin-antitoxin system	16	3.21311	8	2.08444	28	6.59477	26	5.20893	2.05246	2.49896	2.27571	16	3.41928	22	4.27444	22	4.42724	14	2.9809	1.29479	0.697378	0.996084
cds1993	NC_000913.3	2082756	2084183	b2011	sbcB	946529	exodeoxyribonuclease I; exonuclease I	2376	125.301	1188	81.2866	4820	298.12	5138	270.316	2.37923	3.32547	2.85235	2448	137.382	2446	124.8	5490	290.126	4098	229.136	2.11182	1.83602	1.97392
cds2002	NC_000913.3	2089996	2090046	b2018	hisL	946547	his operon leader peptide	4	5.90646	2	3.83169	16	27.7091	8	11.7849	4.69133	3.07564	3.88348	0	0	12	17.1435	12	17.7563	4	6.26239	#DIV/0!	0.365293	#DIV/0!
cds2007	NC_000913.3	2094535	2095125	b2023	hisH	946544	imidazole glycerol phosphate synthase, glutamine amidotransferase subunit with HisF	642	81.8059	636	105.148	1276	190.694	1632	207.462	2.33105	1.97305	2.15205	658	89.2245	890	109.721	1660	211.964	1790	241.833	2.37563	2.20407	2.28985
cds2025	NC_000913.3	2111976	2113061	b2041	rfbB	945276	dTDP-glucose 4,6 dehydratase, NAD(P)-binding	3500	242.703	1746	157.089	6224	506.189	5732	396.536	2.08563	2.52428	2.30495	3962	292.368	3546	237.901	7696	534.783	6216	457.016	1.82914	1.92103	1.87509
cds2026	NC_000913.3	2113434	2114327	b2042	galF	946560	putative regulatory subunit for GalU	2866	241.421	1404	153.448	10722	1059.28	11026	926.588	4.38768	6.03846	5.21307	3638	326.115	3112	253.624	14734	1243.73	8860	791.31	3.81377	3.12002	3.46689
cds2033	NC_000913.3	2123084	2124520	b2049	cpsB	946580	mannose-1-phosphate guanyltransferase	16	0.838495	20	1.35989	62	3.81073	68	3.55515	4.54472	2.61429	3.57951	32	1.78459	28	1.41968	74	3.88613	68	3.77835	2.1776	2.66142	2.41951
cds2034	NC_000913.3	2124523	2125746	b2050	wcaI	946588	putative glycosyl transferase	20	1.23051	4	0.319308	48	3.46364	34	2.08691	2.81479	6.53572	4.67526	8	0.523786	24	1.42862	44	2.71277	22	1.43513	5.17916	1.00456	3.09186
cds2040	NC_000913.3	2129661	2130878	b2056	wcaD	946550	putative colanic acid polymerase	4	0.247315	4	0.320881	12	0.870175	18	1.11028	3.51849	3.46009	3.48929	16	1.05273	4	0.239277	20	1.23915	8	0.524437	1.17708	2.19176	1.68442
cds2041	NC_000913.3	2130853	2132070	b2057	wcaC	946579	putative glycosyl transferase	6	0.370972	28	2.24616	46	3.33567	92	5.67475	8.99171	2.52642	5.75906	52	3.42138	12	0.71783	68	4.21312	32	2.09775	1.23141	2.92235	2.07688
cds2042	NC_000913.3	2132067	2132555	b2058	wcaB	946573	putative acyl transferase	40	6.16011	20	3.99624	72	13.0046	82	12.5983	2.1111	3.15253	2.63181	72	11.7997	54	8.04586	108	16.667	54	8.81729	1.4125	1.09588	1.25419
cds2043	NC_000913.3	2132558	2133397	b2059	wcaA	946570	putative glycosyl transferase	28	2.51024	8	0.930554	58	6.09848	60	5.36634	2.42944	5.76682	4.09813	48	4.57939	50	4.33689	62	5.56999	50	4.75271	1.21632	1.09588	1.1561
cds2069	NC_000913.3	2167602	2167814	b2083	yegR	949050	predicted protein	14	4.94978	8	3.66979	28	11.6105	22	7.75978	2.34566	2.1145	2.23008	14	5.26737	36	12.3143	22	7.79444	34	12.7453	1.47976	1.035	1.25738
cds2071	NC_000913.3	2168712	2169611	b2086	gatR	946626	phosphatidylglycerol kinase, metal-dependent	158	13.2206	52	5.64536	268	26.3006	314	26.2116	1.98936	4.64303	3.3162	136	12.1099	160	12.9528	406	34.0428	268	23.7762	2.81115	1.8356	2.32337
cds2073	NC_000913.3	2170236	2170535	b2088	insE	946616	IS3 transposase A	4	1.0041	8	2.60555	8	2.35527	22	5.50944	2.34566	2.1145	2.23008	14	3.73983	6	1.4572	12	3.01857	20	5.32303	0.807141	3.65293	2.23004
cds2115	NC_000913.3	2218564	2219481	b2131	yehZ	946681	putative ABC superfamily transporter periplasmic-binding protein	334	27.3994	322	34.2724	746	71.7743	856	70.0547	2.61956	2.04406	2.33181	418	36.4905	340	26.9851	926	76.122	720	62.6239	2.08608	2.32069	2.20338
cds2130	NC_000913.3	2234033	2235271	b2146	yeiT	949049	dihydropyrimidine dehydrogenase, NADH-dependent, subunit N	2328	141.498	1760	138.794	4106	292.699	8306	503.648	2.06858	3.62873	2.84865	2042	132.078	3960	232.869	4730	288.092	7878	507.686	2.18123	2.18014	2.18068
cds2131	NC_000913.3	2235265	2236500	b2147	yeiA	949037	dihydropyrimidine dehydrogenase, NADH-dependent, subunit C	2072	126.243	2444	193.203	4168	297.839	8180	497.211	2.35925	2.57352	2.46638	1984	128.638	3650	215.16	4680	285.739	7122	460.081	2.22127	2.13832	2.17979
cds2146	NC_000913.3	2254245	2255186	b2162	rihB	946646	ribonucleoside hydrolase 2	32	2.55821	20	2.07448	62	5.81318	124	9.88956	2.27236	4.76724	3.5198	64	5.44471	42	3.24852	76	6.08842	84	7.11998	1.11823	2.19176	1.65499
cds2147	NC_000913.3	2255355	2256014	b2163	yeiL	946670	putative transcriptional regulator	48	5.4769	4	0.592171	84	11.2411	78	8.87885	2.05245	14.9937	8.52309	80	9.71386	72	7.94834	104	11.8914	92	11.13	1.22416	1.40029	1.31223
cds2180	NC_000913.3	2294901	2295380	b2197	ccmE	946697	periplasmic heme chaperone	174	27.2989	102	20.763	492	90.5309	538	84.2068	3.31628	4.05562	3.68595	224	37.3983	232	35.2156	548	86.1552	512	85.1685	2.30372	2.41849	2.3611
cds2190	NC_000913.3	2302750	2303013	b2207	napD	945187	assembly protein for periplasmic nitrate reductase	1024	292.101	542	200.598	1714	573.429	1882	535.577	1.96312	2.6699	2.31651	942	285.952	1176	324.557	2074	592.853	1872	566.177	2.07326	1.74446	1.90886
cds2191	NC_000913.3	2303003	2303497	b2208	napF	946813	ferredoxin-type protein, role in electron transfer to periplasmic nitrate reductase NapA	2352	357.824	1526	301.217	4416	787.946	4604	698.773	2.20205	2.31983	2.26094	1818	294.33	2306	339.423	3844	586.03	3762	606.826	1.99107	1.78781	1.88944
cds2197	NC_000913.3	2310479	2311534	b2214	yojL	946711	putative thiamine-synthetic flavin transferase lipoprotein	400	28.5255	178	16.4697	992	82.9699	844	60.0461	2.90862	3.64584	3.27723	416	31.57	378	26.0805	1322	94.4734	876	66.2355	2.9925	2.53966	2.76608
cds2217	NC_000913.3	2347384	2348514	b2235	nrdB	946732	ribonucleoside-diphosphate reductase 1, beta subunit, ferritin-like protein	2330	155.142	2134	184.358	4922	384.372	5702	378.766	2.47754	2.05451	2.26603	2286	161.979	2572	165.69	5020	334.952	4210	297.214	2.06787	1.7938	1.93084
cds2237	NC_000913.3	2367071	2368039	b2254	yfbF	945275	undecaprenyl phosphate-L-Ara4FN transferase	68	5.28472	12	1.21001	140	12.7608	134	10.3893	2.41465	8.58616	5.50041	58	4.79678	60	4.51144	158	12.3048	122	10.0528	2.56523	2.22829	2.39676
cds2254	NC_000913.3	2383995	2385722	b2270	yfbK	946743	Von Willebrand factor domain putative lipoprotein	40	1.74323	16	0.904705	196	10.0181	120	5.21727	5.74687	5.76682	5.75685	80	3.71015	72	3.03582	140	6.11401	184	8.50207	1.64791	2.80058	2.22425
cds2255	NC_000913.3	2385860	2386831	b2271	yfbL	945832	putative peptidase	8	0.619813	4	0.402091	20	1.81734	12	0.927515	2.93208	2.30673	2.61941	4	0.329791	12	0.899503	12	0.931659	0	0	2.825	0	1.4125
cds2312	NC_000913.3	2445560	2446384	b2328	mepA	946812	murein DD-endopeptidase	1152	105.156	652	77.2191	1924	205.979	1996	181.766	1.95879	2.3539	2.15635	1266	122.977	1166	102.975	2518	230.326	2058	199.178	1.87292	1.93424	1.90358
cds2314	NC_000913.3	2447508	2448440	b2330	prmB	946805	N5-glutamine methyltransferase	2832	228.586	1464	153.317	5316	503.241	5612	451.9	2.20154	2.94749	2.57452	3038	260.947	3112	243.022	6616	535.126	5356	458.363	2.05071	1.8861	1.9684
cds2315	NC_000913.3	2448606	2449157	b2331	yfcN	944847	putative DNA endonuclease	1114	151.979	888	157.183	3318	530.897	3468	472.004	3.49323	3.0029	3.24807	1068	155.052	1190	157.071	3362	459.622	2112	305.496	2.9643	1.94496	2.45463
cds2329	NC_000913.3	2464252	2465007	b2346	vacJ	945582	ABC transporter maintaining OM lipid asymmetry, OM lipoprotein component	2122	211.379	1218	157.419	3564	416.379	3496	347.421	1.96983	2.20699	2.08841	2008	212.857	1856	178.873	3628	362.149	2214	233.833	1.70137	1.30726	1.50432
cds2330	NC_000913.3	2465301	2466233	b2347	yfdC	944801	putative inner membrane protein	100	8.07152	48	5.02679	268	25.3703	228	18.3594	3.14319	3.65232	3.39775	68	5.84081	144	11.2452	312	25.2357	232	19.8544	4.32058	1.76558	3.04308
cds2401	NC_000913.3	2539717	2540814	b2422	cysA	946889	sulfate/thiosulfate transporter subunit	148	10.1507	68	6.05114	254	20.4317	288	19.7059	2.01283	3.25656	2.6347	130	9.48826	102	6.76839	278	19.1066	222	16.1436	2.01371	2.38515	2.19943
cds2470	NC_000913.3	2610706	2611464	b2489	hyfI	946966	hydrogenase 4, Fe-S subunit	36	3.57189	40	5.14931	66	7.68024	116	11.4821	2.15019	2.22984	2.19001	86	9.08034	82	7.87154	114	11.3346	76	7.99507	1.24825	1.01569	1.13197
cds2473	NC_000913.3	2613934	2614782	b2492	focB	949032	putative formate transporter	120	10.6441	54	6.21465	200	20.8063	150	13.2736	1.95472	2.13586	2.04529	182	17.1795	158	13.5593	192	17.0662	106	9.96893	0.993405	0.73521	0.864307
cds2474	NC_000913.3	2614820	2615881	b2493	yfgO	945894	putative UPF0118 family inner membrane permease	512	36.3064	198	18.2168	860	71.5232	862	60.9802	1.96999	3.34748	2.65873	554	41.8053	614	42.1242	1010	71.7693	834	62.7035	1.71675	1.48854	1.60265
cds2514	NC_000913.3	2663442	2664245	b2533	suhB	947285	inositol monophosphatase	450	42.1496	232	28.1944	934	102.604	928	86.7158	2.43428	3.07564	2.75496	484	48.2431	418	37.8798	1006	94.4243	694	68.9214	1.95726	1.81947	1.88837
cds2516	NC_000913.3	2665435	2666715	b2535	csiE	947009	stationary phase inducible protein	1076	63.2558	674	51.4093	1926	132.794	2808	164.685	2.09932	3.20341	2.65137	928	58.0556	1316	74.8505	2160	127.247	2336	145.604	2.19181	1.94527	2.06854
cds2517	NC_000913.3	2666707	2667846	b2536	hcaT	947007	putative 3-phenylpropionic transporter	340	22.4601	148	12.6849	706	54.6982	726	47.8451	2.43535	3.77181	3.10358	350	24.6042	376	24.0309	640	42.366	562	39.3624	1.7219	1.63799	1.67995
cds2528	NC_000913.3	2675827	2676825	b2546	yphD	949063	inner membrane putative ABC superfamily sugar transporter permease	42	3.16607	28	2.73857	98	8.6643	114	8.57325	2.73661	3.13056	2.93358	66	5.29449	44	3.20904	128	9.66911	132	10.5502	1.82626	3.28764	2.55695
cds2534	NC_000913.3	2685835	2687025	b2552	hmp	947018	fused nitric oxide dioxygenase/dihydropteridine reductase 2	3878	245.207	2978	244.311	13280	984.825	17470	1102.01	4.0163	4.5107	4.2635	3380	227.431	4424	270.639	13818	875.539	13412	899.15	3.84968	3.32232	3.586
cds2559	NC_000913.3	2712896	2714230	b2576	srmB	947055	ATP-dependent RNA helicase	1916	108.082	966	70.7012	3220	213.033	3608	203.045	1.97104	2.87187	2.42146	2112	126.782	2076	113.301	4148	234.477	3282	196.294	1.84944	1.7325	1.79097
cds2566	NC_000913.3	2719223	2719921	b2583	yfiP	947057	DTW domain protein	168	18.0996	72	10.0644	292	36.8959	246	26.4402	2.03849	2.62711	2.3328	172	19.7195	194	20.2215	242	26.1264	188	21.4749	1.3249	1.06199	1.19344
cds2597	NC_000913.3	2754896	2755378	b2620	smpB	947296	trans-translation protein	2806	437.5	452	91.437	7248	1325.39	8170	1270.81	3.02947	13.8982	8.46384	2452	406.836	2168	327.039	8890	1388.98	5456	901.94	3.41411	2.7579	3.086
cds2616	NC_000913.3	2773318	2775021	b2642	yfjW	947128	CP4-57 prophage; putative inner membrane protein	304	13.4351	40	2.29362	658	34.1059	616	27.1592	2.53856	11.8412	7.18988	292	13.7328	300	12.8274	744	32.9492	792	37.1113	2.39931	2.89312	2.64622
cds2637	NC_000913.3	2798091	2798495	b2669	stpA	947130	DNA binding protein, nucleoid-associated	20	3.71888	8	1.93004	56	12.2125	48	8.90415	3.28393	4.61346	3.94869	92	18.2045	76	13.6724	74	13.7886	52	10.2518	0.757426	0.749812	0.753619
cds2649	NC_000913.3	2809617	2810354	b2682	ygaZ	945093	putative L-valine exporter, norvaline resistance protein	834	85.1034	380	50.3104	1462	174.97	1322	134.58	2.05597	2.675	2.36548	790	85.786	834	82.3375	1336	136.613	1100	119.011	1.59249	1.4454	1.51895
cds2695	NC_000913.3	2857093	2859654	b2733	mutS	947206	methyl-directed mismatch repair protein	2692	79.1285	1634	62.3166	4776	164.649	4956	145.331	2.08077	2.33214	2.20646	2812	87.9593	2976	84.6334	6186	182.21	4924	153.458	2.07153	1.81321	1.94237
cds2715	NC_000913.3	2876581	2877618	b2753	iap	947215	aminopeptidase in alkaline phosphatase isozyme conversion	298	21.62	78	7.34223	600	51.0536	658	47.625	2.36141	6.48644	4.42392	378	29.1837	344	24.1462	708	51.4728	740	56.9226	1.76375	2.35741	2.06058
cds2725	NC_000913.3	2888387	2890099	b2763	cysI	947231	sulfite reductase, beta subunit, NAD(P)-binding, heme-binding	128	5.62717	84	4.79129	230	11.8589	308	13.5083	2.10743	2.81934	2.46338	88	4.11691	142	6.03975	260	11.454	282	13.1444	2.78219	2.17632	2.47926
cds2726	NC_000913.3	2890099	2891898	b2764	cysJ	947239	sulfite reductase, alpha subunit, flavoprotein	104	4.35109	38	2.06273	180	8.83228	158	6.59463	2.0299	3.19704	2.61347	86	3.82888	114	4.61445	192	8.04953	206	9.13787	2.10232	1.98027	2.0413
cds2753	NC_000913.3	2923002	2923784	b2791	yqcB	947242	tRNA(Ile1,Asp) pseudouridine(65) synthase	246	23.6598	198	24.7078	512	57.7539	560	53.7319	2.44102	2.17469	2.30785	296	30.2953	272	25.3102	610	58.7909	492	50.1711	1.94059	1.98225	1.96142
cds2754	NC_000913.3	2923784	2924113	b2792	yqcC	946027	DUF446 family protein	90	20.5384	30	8.88256	170	45.4996	194	44.1666	2.21535	4.97228	3.59382	74	17.9706	102	22.5203	182	41.6198	126	30.4865	2.31599	1.35373	1.83486
cds2764	NC_000913.3	2935584	2937359	b2802	fucI	946195	L-fucose isomerase	2798	118.643	1708	93.9671	5830	289.934	6002	253.898	2.44375	2.70199	2.57287	2794	126.075	2950	121.023	6496	276.023	5690	255.811	2.18935	2.11375	2.15155
cds2770	NC_000913.3	2941650	2942567	b2808	gcvA	947278	glycine cleavage system transcriptional activator; autorepressor	196	16.0787	80	8.51487	402	38.6773	498	40.7561	2.4055	4.78646	3.59598	230	20.0785	280	22.223	398	32.7177	366	31.8338	1.62949	1.43247	1.53098
cds2889	NC_000913.3	3078887	3079330	b2934	cmtB	945125	putative mannitol-specific enzyme IIA component of PTS	4	0.678444	4	0.880254	20	3.97851	22	3.7226	5.86416	4.229	5.04658	20	3.60988	28	4.59476	16	2.71944	22	3.95631	0.753332	0.861048	0.80719
cds2924	NC_000913.3	3113067	3113477	b2971	yghG	947470	secretin (GspDbeta) OM localization lipoprotein pilotin	4	0.732918	4	0.950931	8	1.71918	12	2.19354	2.34566	2.30673	2.3262	4	0.779945	0	0	10	1.83612	6	1.16563	2.35416	#DIV/0!	#DIV/0!
cds2932	NC_000913.3	3126522	3128021	b2979	glcD	947353	glycolate oxidase subunit, FAD-linked	12184	611.696	13026	848.498	31408	1849.36	39896	1998.22	3.02333	2.35501	2.68917	13524	722.536	16106	782.32	41664	2096.1	42842	2280.49	2.90103	2.91504	2.90804
cds2936	NC_000913.3	3131341	3132408	b2983	yghQ	947716	putative inner membrane polysaccharide flippase	128	9.0256	18	1.64677	216	17.863	234	16.4608	1.97915	9.99582	5.98749	108	8.10398	90	6.13987	222	15.6864	194	14.5038	1.93564	2.36223	2.14894
cds2992	NC_000913.3	3187421	3189865	b3046	yqiG	947529	predicted outer membrane usher protein	32	0.985617	16	0.639399	76	2.74541	110	3.38002	2.78548	5.28625	4.03586	56	1.8355	54	1.60917	72	2.22226	126	4.11474	1.21071	2.55705	1.88388
cds3003	NC_000913.3	3196801	3199641	b3053	glnE	947552	fused deadenylyltransferase/adenylyltransferase for glutamine synthetase	3702	98.1301	3452	118.722	7862	244.419	9368	247.732	2.49076	2.08666	2.28871	3732	105.273	4324	110.893	8914	236.779	7950	223.433	2.2492	2.01486	2.13203
cds3016	NC_000913.3	3211107	3212852	b3066	dnaG	947570	DNA primase	1446	62.3679	690	38.6132	2774	140.325	2840	122.203	2.24995	3.16479	2.70737	1796	82.4343	1496	62.4274	3544	153.176	2608	119.265	1.85816	1.91046	1.88431
cds3031	NC_000913.3	3233728	3234144	b3082	ygjM	947593	antitoxinof the HigB-HigA toxin-antitoxin system	194	35.0351	46	10.7784	324	68.6249	486	87.5601	1.95875	8.1237	5.04122	196	37.6674	208	36.3425	378	68.4066	304	58.2087	1.81607	1.60167	1.70887
cds3077	NC_000913.3	3278914	3280194	b3132	kbaZ	947637	tagatose 6-phosphate aldolase 1, kbaZ subunit	370	21.7515	266	20.2891	666	45.9196	972	57.0063	2.1111	2.8097	2.4604	328	20.5197	438	24.9122	876	51.6056	974	60.71	2.51493	2.43696	2.47594
cds3078	NC_000913.3	3280217	3280690	b3133	agaV	947648	N-acetylgalactosamine-specific enzyme IIB component of PTS	352	55.9244	264	54.4197	684	127.453	954	151.208	2.27902	2.77856	2.52879	352	59.5127	356	54.7217	776	123.545	968	163.06	2.07594	2.97981	2.52787
cds3079	NC_000913.3	3280701	3281075	b3134	agaW	947647	N-acetyl-D-galactosamine PTS permease (cryptic)	178	35.7459	202	52.6321	424	99.8637	594	119.004	2.79371	2.26105	2.52738	190	40.6039	188	36.527	508	102.229	428	91.1303	2.51771	2.49487	2.50629
cds3084	NC_000913.3	3284685	3285488	b3139	agaC	947652	N-acetylgalactosamine-specific enzyme IIC component of PTS	6	0.561995	8	0.97222	22	2.41679	32	2.9902	4.30038	3.07564	3.68801	18	1.79416	8	0.724973	12	1.12633	22	2.18483	0.627777	3.01367	1.82072
cds3144	NC_000913.3	3343380	3343937	b3200	yhbN	947920	periplasmic LPS-binding protein	3294	444.556	1186	207.674	5904	934.512	6744	908.008	2.10212	4.37228	3.2372	3672	527.368	3752	489.91	7210	975.086	6138	878.301	1.84897	1.79278	1.82087
cds3145	NC_000913.3	3343944	3344669	b3201	yhbG	947725	lipopolysaccharide export ABC transporter ATP-binding protein of the LptBFGC export complex	3452	358.073	1808	243.328	5826	708.772	6570	679.884	1.97941	2.7941	2.38675	3224	355.88	3388	340.012	6394	664.627	5486	603.35	1.86756	1.7745	1.82103
cds3182	NC_000913.3	3385538	3385801	b3238	yhcN	947835	cadmium and peroxide resistance protein, stress-induced	282	80.4419	72	26.6477	926	309.799	1076	306.207	3.85121	11.4909	7.67107	228	69.2112	188	51.885	1112	317.865	772	233.488	4.59268	4.5001	4.54639
cds3201	NC_000913.3	3407375	3407617	b3257	yhdT	947762	DUF997 family putative inner membrane protein	12	3.71888	4	1.60837	32	11.631	14	4.32841	3.12755	2.69118	2.90937	34	11.2129	34	10.1944	34	10.5588	20	6.57165	0.941665	0.644635	0.79315
cds3224	NC_000913.3	3434214	3435161	b3288	fmt	947779	10-formyltetrahydrofolate:L-methionyl-tRNA(fMet) N-formyltransferase	3956	314.257	2880	296.835	6760	629.812	7700	610.223	2.00413	2.05577	2.02995	4248	359.105	3952	303.736	9104	724.713	7030	592.103	2.01811	1.9494	1.98375
cds3345	NC_000913.3	3540163	3540390	b3408	feoA	947909	ferrous iron transporter, protein A	4366	1442.07	410	175.703	9882	3828.1	9206	3033.49	2.65459	17.2648	9.95971	3086	1084.69	2240	715.815	9800	3243.64	6614	2316.22	2.99038	3.23578	3.11308
cds3346	NC_000913.3	3540407	3542728	b3409	feoB	947919	fused ferrous iron transporter, protein B: GTP-binding protein/membrane protein	12794	414.936	6004	252.644	23926	910.082	21598	698.807	2.19331	2.76597	2.47964	11540	398.281	9674	303.551	25238	820.228	17660	607.266	2.05942	2.00054	2.02998
cds3357	NC_000913.3	3556853	3558079	b3421	rtcB	947929	RNA-splicing ligase	230	14.1163	136	10.8299	574	41.3181	820	50.2083	2.92698	4.63607	3.78153	196	12.8014	318	18.883	770	47.3574	720	46.8531	3.6994	2.48124	3.09032
cds3376	NC_000913.3	3581138	3581626	b3441	yhhY	947943	putative acetyltransferase	328	50.5129	124	24.7767	1720	310.665	2622	402.838	6.15021	16.2587	11.2045	308	50.4763	318	47.3812	1654	255.252	2664	434.987	5.05686	9.18057	7.11872
cds3413	NC_000913.3	3616182	3617015	b3478	nikC	947990	nickel transporter subunit	238	21.4906	242	28.3518	514	54.434	646	58.1932	2.53292	2.05254	2.29273	400	38.4361	446	38.9634	766	69.3114	678	64.9104	1.80329	1.66593	1.73461
cds3415	NC_000913.3	3617776	3618582	b3480	nikE	947987	nickel transporter subunit	256	23.8893	116	14.0448	514	56.2552	660	61.4436	2.35483	4.37483	3.36483	262	26.018	472	42.6144	754	70.5082	750	74.2059	2.70998	1.74133	2.22566
cds3420	NC_000913.3	3624378	3625514	b3484	yhhI	947992	putative transposase	40	2.64933	12	1.03122	98	7.6127	122	8.06131	2.87344	7.81724	5.34534	42	2.96029	56	3.58852	102	6.76989	94	6.60112	2.2869	1.83951	2.06321
cds3471	NC_000913.3	3695997	3696185	b3535	yhjR	948051	DUF2629 family protein	136	54.1894	10	5.16974	386	180.384	384	152.643	3.32877	29.5261	16.4274	138	58.5144	84	32.3821	444	177.281	320	135.188	3.0297	4.17478	3.60224
cds3473	NC_000913.3	3698026	3698217	b3537	bcsF	948059	DUF2636 family small membrane protein associated with cellulose production	222	87.0741	22	11.1957	388	178.486	524	205.039	2.04981	18.314	10.1819	174	72.6263	252	95.6284	404	158.79	436	181.316	2.18639	1.89605	2.04122
cds3482	NC_000913.3	3708784	3710475	b3546	eptB	948068	KDO phosphoethanolamine transferase, Ca(2+)-inducible	816	36.3184	254	14.6678	1386	72.3495	1334	59.2327	1.99209	4.03829	3.01519	754	35.7122	828	35.6548	1456	64.9386	1170	55.2123	1.81839	1.54853	1.68346
cds3498	NC_000913.3	3724407	3725318	b3560	glyQ	948079	glycine tRNA synthetase, alpha subunit	5094	420.631	3482	373.048	9068	878.192	9350	770.234	2.0878	2.06471	2.07625	5614	493.314	5722	457.131	12468	1031.68	9998	875.324	2.09132	1.91482	2.00307
cds3513	NC_000913.3	3741684	3742532	b3574	yiaJ	948084	transcriptional repressor of yiaK-S operon	352	31.2228	206	23.7078	610	63.4593	594	52.5636	2.03246	2.21715	2.12481	454	42.8542	528	45.3121	740	65.7758	514	48.3399	1.53487	1.06682	1.30085
cds3514	NC_000913.3	3742733	3743731	b3575	yiaK	948096	2,3-diketo-L-gulonate reductase, NADH-dependent	118	8.89516	100	9.7806	216	19.0968	364	27.3742	2.14688	2.79883	2.47285	120	9.62634	232	16.9204	256	19.3382	304	24.2973	2.00889	1.43598	1.72243
cds3537	NC_000913.3	3768177	3768638	b3596	yibG	948111	TPR-like repeat protein	4	0.652012	4	0.845958	28	5.3529	16	2.60186	8.20981	3.07564	5.64273	14	2.42846	8	1.26164	38	6.20703	58	10.0239	2.55595	7.94512	5.25054
cds3548	NC_000913.3	3776665	3777027	b3602	yibL	948115	ribosome-associated DUF2810 family protein	916	190.032	348	93.6706	2756	670.572	3122	646.149	3.52874	6.89809	5.21341	902	199.134	816	163.784	3324	691.029	2436	535.823	3.47017	3.27152	3.37085
cds3564	NC_000913.3	3792826	3793683	b3618	htrL	948137	YibB family protein, function unknown	492	43.1832	100	11.3879	1340	137.94	1376	120.486	3.1943	10.5802	6.88725	596	55.6679	340	28.8722	1516	133.338	1102	102.552	2.39524	3.55194	2.97359
cds3569	NC_000913.3	3798239	3799312	b3623	rfaK	948147	lipopolysaccharide core biosynthesis	704	49.3635	56	5.09465	2356	193.751	2412	168.725	3.92499	33.118	18.5215	712	53.1277	740	50.2013	3064	215.291	2502	186.009	4.05233	3.70526	3.8788
cds3570	NC_000913.3	3799345	3800196	b3624	rfaZ	948146	lipopolysaccharide core biosynthesis protein	454	40.1286	82	9.40384	1282	132.899	1370	120.806	3.31183	12.8464	8.07912	436	41.0103	404	34.5485	1208	106.996	1238	116.02	2.60902	3.35816	2.98359
cds3571	NC_000913.3	3800267	3800965	b3625	rfaY	948145	lipopolysaccharide core biosynthesis protein	428	46.1109	112	15.6557	886	111.951	966	103.826	2.42787	6.63185	4.52986	514	58.9293	466	48.5732	1122	121.132	958	109.431	2.05554	2.2529	2.15422
cds3572	NC_000913.3	3800983	3801999	b3626	rfaJ	948142	UDP-D-glucose:(galactosyl)lipopolysaccharide glucosyltransferase	530	39.2457	48	4.61159	982	85.2832	1306	96.478	2.17306	20.9207	11.5469	546	43.0246	516	36.9672	1178	87.4111	1372	107.717	2.03165	2.91385	2.47275
cds3573	NC_000913.3	3802039	3803058	b3627	rfaI	948143	UDP-D-galactose:(glucosyl)lipopolysaccharide-alpha-1,3-D-galactosyltransferase	906	66.8906	148	14.1773	1608	139.238	1808	133.169	2.08158	9.39317	5.73737	868	68.197	868	62.0022	1584	117.192	1698	132.919	1.71843	2.14378	1.93111
cds3575	NC_000913.3	3804181	3805116	b3629	rfaS	948151	lipopolysaccharide core biosynthesis protein	558	44.8948	68	7.09846	1376	129.842	1836	147.368	2.89214	20.7606	11.8264	660	56.5085	604	47.0163	1430	115.293	1596	136.147	2.04027	2.89573	2.468
cds3585	NC_000913.3	3812731	3813951	b3639	dfp	949047	fused 4'-phosphopantothenoylcysteine decarboxylase/phosphopantothenoylcysteine synthetase, FMN-binding	1998	123.23	652	52.175	5822	421.143	6434	395.887	3.41753	7.58768	5.5026	2392	156.997	2428	144.884	7940	490.735	6470	423.096	3.12576	2.92024	3.023
cds3634	NC_000913.3	3867009	3867422	b3687	ibpA	948200	heat shock chaperone	500	90.9509	308	72.6911	1616	344.758	3600	653.293	3.79059	8.98725	6.38892	274	53.0391	576	101.37	1228	223.841	1638	315.91	4.22031	3.11641	3.66836
cds3635	NC_000913.3	3867728	3868060	b3688	yidQ	948199	DUF1375 family outer membrane protein	2254	509.738	1132	332.149	3748	994.096	4334	977.802	1.95021	2.94386	2.44704	2272	546.776	2622	573.689	4080	924.609	3600	863.195	1.69102	1.50464	1.59783
cds3667	NC_000913.3	3899408	3900577	b3719	yieL	948272	putative xylanase	52	3.34699	36	3.0064	88	6.64308	120	7.70551	1.98479	2.56303	2.27391	58	3.97272	62	3.86095	102	6.57895	144	9.82714	1.65603	2.54527	2.10065
cds3707	NC_000913.3	3950322	3950420	b3766	ilvL	948283	ilvG operon leader peptide	104	79.1107	30	29.6085	206	183.783	390	295.962	2.32311	9.99582	6.15947	70	56.6642	84	61.8204	250	190.567	326	262.926	3.36309	4.25306	3.80807
cds3716	NC_000913.3	3959532	3959813	b3775	ppiC	948285	peptidyl-prolyl cis-trans isomerase C (rotamase C)	332	88.6597	220	76.2262	638	199.823	722	192.351	2.25381	2.52342	2.38862	336	95.4851	378	97.6631	650	173.943	400	113.256	1.82167	1.15966	1.49067
cds3733	NC_000913.3	3978601	3979953	b3793	wzyE	948293	putative ECA polysaccharide chain elongation protein	344	19.1469	122	8.81034	588	38.3842	578	32.0949	2.00472	3.64287	2.8238	252	14.9262	312	16.8014	594	33.1307	534	31.5133	2.21964	1.87564	2.04764
cds3734	NC_000913.3	3979956	3980696	b3794	rffM	948301	UDP-N-acetyl-D-mannosaminuronic acid transferase	396	40.2452	304	40.0854	1040	123.962	928	94.0884	3.08016	2.3472	2.71368	368	39.7993	392	38.5439	1000	101.841	804	86.634	2.55887	2.24767	2.40327
cds3754	NC_000913.3	4003288	4004178	b3819	rarD	948330	putative chloramphenical resistance permease	142	12.0018	72	7.89561	368	36.479	272	22.9349	3.03945	2.90477	2.97211	140	12.592	188	15.3733	280	23.715	264	23.6579	1.88333	1.53889	1.71111
cds3760	NC_000913.3	4009170	4010192	b3825	pldB	948314	lysophospholipase L2	824	60.6581	546	52.1492	2380	205.482	2754	202.253	3.38755	3.87835	3.63295	1102	86.328	1066	75.9223	3184	234.876	2624	204.804	2.72075	2.69755	2.70915
cds3761	NC_000913.3	4010200	4011000	b3826	yigL	2847768	pyridoxal phosphate phosphatase	984	92.5124	674	82.2164	2980	328.592	3644	341.784	3.55187	4.15713	3.8545	1100	110.054	1176	106.97	4318	406.811	3782	376.998	3.69646	3.52433	3.6104
cds3782	NC_000913.3	4033145	4034596	b3849	trkH	948333	potassium transporter	1118	57.9846	572	38.4911	1898	115.452	2380	123.145	1.99109	3.19931	2.5952	1200	66.2308	1278	64.1286	2624	136.376	2650	145.724	2.05911	2.27236	2.16574
cds3783	NC_000913.3	4034608	4035153	b3850	hemG	948331	protoporphyrin oxidase, flavoprotein	584	80.5485	410	73.3706	2716	439.349	3540	487.098	5.45447	6.63888	6.04667	686	100.688	800	106.754	3392	468.819	2794	408.587	4.65616	3.82736	4.24176
cds3797	NC_000913.3	4055290	4056339	b3869	glnL	948360	sensory histidine kinase in two-component regulatory system with GlnG	922	66.127	618	57.5082	1810	152.252	2060	147.395	2.30241	2.56303	2.43272	886	67.6223	1010	70.0842	2030	145.898	1918	145.851	2.15754	2.08109	2.11931
cds3800	NC_000913.3	4060447	4061157	b3872	yihL	948368	putative DNA-binding transcriptional regulator	90	9.53257	78	10.719	284	35.2794	260	27.4732	3.70093	2.56303	3.13198	158	17.8087	130	13.3218	300	31.8415	278	31.2195	1.78797	2.3435	2.06573
cds3804	NC_000913.3	4064363	4065766	b3876	yihO	948377	putative transporter	20	1.07275	12	0.835112	60	3.77448	56	2.99659	3.51849	3.58825	3.55337	32	1.82654	12	0.622733	52	2.79498	60	3.4122	1.53021	5.4794	3.5048
cds3814	NC_000913.3	4076146	4077018	b3886	rbn	948379	BrkB family putative transporter, inner membrane protein	2750	237.222	866	96.9247	5362	542.482	6292	541.478	2.28681	5.58658	3.93669	2846	261.256	3350	279.588	6018	520.212	5834	533.584	1.99119	1.90847	1.94983
cds3815	NC_000913.3	4077015	4077452	b3887	dtd	948378	D-tyr-tRNA(Tyr) deacylase	1754	301.573	1058	236.017	4120	830.799	5196	891.253	2.75488	3.77623	3.26556	1604	293.478	1898	315.726	5646	972.767	4316	786.788	3.31461	2.492	2.90331
cds3816	NC_000913.3	4077449	4078438	b3888	yiiD	948387	putative acetyltransferase	2368	180.129	2560	252.659	6332	564.909	8358	634.269	3.13614	2.51037	2.82325	2262	183.106	3042	223.878	7594	578.865	6738	543.433	3.16136	2.42736	2.79436
cds3844	NC_000913.3	4108834	4109823	b3917	sbp	948411	sulfate transporter subunit	54	4.10767	40	3.9478	166	14.8097	154	11.6867	3.60537	2.9603	3.28284	70	5.66642	56	4.12136	158	12.0438	112	9.03303	2.12547	2.19176	2.15862
cds3847	NC_000913.3	4111615	4112214	b3920	yiiQ	948408	DUF1454 family putative periplasmic protein	206	25.8555	28	4.55971	498	73.3079	670	83.8938	2.83529	18.3989	10.6171	322	43.0081	218	26.4724	714	89.8026	674	89.6931	2.08804	3.38818	2.73811
cds3852	NC_000913.3	4114569	4115579	b3925	glpX	948424	fructose 1,6-bisphosphatase II	7472	556.574	4848	468.535	13940	1217.82	15532	1154.2	2.18807	2.46343	2.32575	8622	683.443	8766	631.74	20524	1531.98	19480	1538.47	2.24156	2.43529	2.33842
cds3853	NC_000913.3	4115714	4117222	b3926	glpK	948423	glycerol kinase	497614	24833.7	408756	26467.1	861790	50441.2	1089680	54252	2.03116	2.04979	2.04048	465198	24705.5	602796	29105.1	1029790	51499.3	1047668	55435.1	2.08453	1.90465	1.99459
cds3866	NC_000913.3	4128672	4129832	b3939	metB	948434	cystathionine gamma-synthase, PLP-dependent	286	18.5512	158	13.2971	540	41.0804	610	39.4733	2.21444	2.96857	2.59151	290	20.0176	398	24.9769	688	44.7196	646	44.4274	2.23402	1.77874	2.00638
cds3871	NC_000913.3	4137040	4137657	b3944	yijF	948441	DUF1287 family protein	24	2.92456	6	0.948623	60	8.57503	28	3.40389	2.93208	3.58824	3.26016	48	6.22441	30	3.53688	34	4.15176	30	3.876	0.667013	1.09588	0.881446
cds3914	NC_000913.3	4196903	4197676	b3996	nudC	948498	NADH pyrophosphatase	522	50.7887	282	35.5991	1044	119.133	1156	112.208	2.34566	3.15198	2.74882	576	59.6386	594	55.9156	1354	132.014	1016	104.81	2.21357	1.87443	2.044
cds3941	NC_000913.3	4236262	4236900	b4027	yjbF	948533	extracellular polysaccharide production lipoprotein	6	0.707111	4	0.611632	18	2.48797	24	2.82174	3.51849	4.61346	4.06597	12	1.50496	8	0.912172	22	2.59815	32	3.99852	1.72639	4.38352	3.05495
cds3942	NC_000913.3	4236897	4237634	b4028	yjbG	948526	extracellular polysaccharide export OMA protein	4	0.40817	4	0.529584	16	1.91486	18	1.83241	4.69132	3.46009	4.07571	2	0.21718	6	0.592356	26	2.65864	28	3.02937	12.2416	5.1141	8.67787
cds3952	NC_000913.3	4249554	4250474	b4037	malM	948547	maltose regulon periplasmic protein	7966	651.355	4766	505.621	15646	1500.43	28614	2334.13	2.30356	4.61636	3.45996	8136	707.941	14056	1111.96	20924	1714.46	33964	2944.49	2.42175	2.64801	2.53488
cds3977	NC_000913.3	4275471	4277057	b4061	yjcC	948568	putative membrane-anchored cyclic-di-GMP phosphodiesterase	190	9.016	128	7.88068	358	19.9241	466	22.0605	2.20986	2.79931	2.50459	180	9.08953	284	13.0385	316	15.0263	336	16.9049	1.65315	1.29653	1.47484
cds3990	NC_000913.3	4291512	4293170	b4074	nrfE	948579	heme lyase (NrfEFG) for insertion of heme into c552, subunit NrfE	34	1.54337	32	1.88467	64	3.40727	90	4.0757	2.20768	2.16256	2.18512	44	2.12546	66	2.89858	84	3.82098	96	4.62035	1.79772	1.59401	1.69587
cds4010	NC_000913.3	4315104	4315538	b4093	phnO	948599	aminoalkylphosphonate N-acetyltransferase	90	15.5808	64	14.3755	174	35.3291	190	32.8149	2.26747	2.2827	2.27509	78	14.3698	150	25.1241	216	37.472	142	26.0645	2.60769	1.03743	1.82256
cds4035	NC_000913.3	4340720	4341628	b4118	melR	948637	melibiose operon transcriptional regulator; autoregulator	2076	171.989	412	44.2858	4492	436.464	5400	446.309	2.53775	10.0779	6.30784	1636	144.233	1830	146.681	4450	369.435	4014	352.585	2.56137	2.40375	2.48256
cds4090	NC_000913.3	4400288	4400596	b4172	hfq	948689	global sRNA chaperone; HF-I, host factor for RNA phage Q beta replication	10558	2573.12	2058	650.755	19028	5438.86	26322	6399.8	2.11372	9.83442	5.97407	9622	2495.47	12110	2855.44	20796	5078.83	19324	4993.32	2.03522	1.7487	1.89196
cds4108	NC_000913.3	4416952	4417701	b4190	yjfP	948707	acyl CoA esterase	394	39.5615	200	26.0555	678	79.8438	764	76.5311	2.01822	2.93723	2.47773	416	44.4506	498	48.3789	674	67.8173	656	69.8382	1.52568	1.44357	1.48462
cds4117	NC_000913.3	4424516	4424791	b4199	yjfY	948713	YhcN family protein, periplasmic	24	6.54846	4	1.41606	40	12.8004	68	18.51	1.95472	13.0715	7.51309	24	6.96864	32	8.44751	36	9.84318	40	11.5718	1.4125	1.36985	1.39117
cds4133	NC_000913.3	4437707	4438645	b4215	ytfI	948738	uncharacterized protein	34	2.72678	4	0.416222	68	6.39611	80	6.40074	2.34566	15.3782	8.86193	30	2.56036	34	2.63816	80	6.42934	82	6.97266	2.51111	2.643	2.57705
cds4144	NC_000913.3	4449962	4450918	b4227	ytfQ	948746	galactofuranose binding proteint: periplasmic-binding component of ABC superfamily	2326	183.035	2082	212.569	7604	701.783	13972	1096.86	3.83414	5.16004	4.49709	2198	184.061	3566	271.492	9474	747.074	12142	1013.05	4.05884	3.7314	3.89512
cds4163	NC_000913.3	4472399	4472533	b4246	pyrL	948768	pyrBI operon leader peptide	12	6.69398	6	4.34258	40	26.1697	42	23.3734	3.90944	5.38237	4.6459	16	9.49799	6	3.23821	42	23.4778	20	11.829	2.47187	3.65293	3.0624
cds4168	NC_000913.3	4475437	4477251	b4253	yjgL	948776	uncharacterized protein	140	5.80883	32	1.72268	270	13.1389	368	15.2327	2.26189	8.84246	5.55218	214	9.44893	236	9.47378	264	10.9766	364	16.0131	1.16168	1.69025	1.42597
cds4179	NC_000913.3	4490141	4491139	b4264	idnR	949058	transcriptional repressor, 5-gluconate-binding	188	14.172	104	10.1718	432	38.1936	492	37.0003	2.69502	3.63753	3.16628	266	21.3384	296	21.5881	572	43.2088	610	48.7545	2.02493	2.2584	2.14167
cds4211	NC_000913.3	4522127	4524094	b4297	yjhG	946829	putative dehydratase	1868	71.4807	1326	65.8338	3534	158.604	4404	168.123	2.21884	2.55375	2.3863	1952	79.4878	2210	81.8191	3974	152.386	4568	185.332	1.9171	2.26515	2.09112
cds4212	NC_000913.3	4524105	4525010	b4298	yjhH	948825	putative lyase/synthase	862	71.65	308	33.2165	1478	144.085	1904	157.886	2.01096	4.75326	3.38211	878	77.6626	978	78.6499	1894	157.759	2148	189.303	2.03134	2.4069	2.21912
cds4213	NC_000913.3	4525015	4525803	b4299	yjhI	949100	putative DNA-binding transcriptional regulator	318	30.352	148	18.328	598	66.9417	882	83.9842	2.20551	4.58229	3.3939	360	36.5655	400	36.9378	782	74.7949	964	97.5552	2.04551	2.64107	2.34329
cds4235	NC_000913.3	4545096	4547732	b4317	fimD	948844	fimbrial usher outer membrane porin protein; FimCD chaperone-usher	516	14.7359	214	7.92929	866	29.0055	896	25.5272	1.96836	3.21936	2.59386	530	16.1069	510	14.0912	866	24.7828	764	23.1331	1.53864	1.64167	1.59016
cds4239	NC_000913.3	4549953	4551296	b4321	gntP	948848	fructuronate transporter	1570	87.9706	1352	98.2898	3310	217.521	4206	235.113	2.47266	2.39204	2.43235	1570	93.6151	2092	113.41	3222	180.912	3386	201.158	1.93251	1.77373	1.85312
cds4259	NC_000913.3	4572414	4573916	b4342	yjiT	945056	conserved protein	2390	119.75	1290	83.8613	4650	273.254	7486	374.194	2.28187	4.46206	3.37196	2714	144.709	3366	163.171	6956	349.255	8146	432.749	2.41349	2.65212	2.53281
cds4261	NC_000913.3	4576912	4577958	b4345	mcrC	948880	5-methylcytosine-specific restriction enzyme McrBC, subunit McrC	388	27.9076	24	2.23973	1142	96.3368	1354	97.1579	3.45199	43.3793	23.4156	400	30.6167	374	26.0263	1676	120.801	1478	112.714	3.94558	4.33077	4.13818
cds4262	NC_000913.3	4577958	4579337	b4346	mcrB	949122	5-methylcytosine-specific restriction enzyme McrBC, subunit McrB	1642	89.6048	470	33.2774	4962	317.578	5906	321.529	3.54421	9.66208	6.60315	1690	98.1416	1782	94.0841	6010	328.653	5428	314.059	3.34876	3.33807	3.34341
cds4264	NC_000913.3	4580068	4581462	b4348	hsdS	948867	specificity determinant for hsdM and hsdR	1444	77.9525	366	25.6353	3560	225.397	3082	165.983	2.89147	6.47481	4.68314	1160	66.6391	1342	70.0916	3600	194.747	2578	147.557	2.92241	2.1052	2.5138
cds4265	NC_000913.3	4581459	4583048	b4349	hsdM	948872	DNA methyltransferase M	1884	89.2321	1298	79.7643	4166	231.417	4212	199.02	2.59343	2.49511	2.54427	2126	107.155	1816	83.2159	5610	266.261	4444	223.166	2.48483	2.68177	2.5833
cds4274	NC_000913.3	4595990	4597012	b4358	yjjN	948883	L-galactonate oxidoreductase	100	7.36142	152	14.5177	388	33.4988	458	33.6353	4.55059	2.31685	3.43372	124	9.71386	154	10.9681	416	30.6874	300	23.4151	3.15913	2.13483	2.64698
cds4314	NC_000913.3	4636696	4638120	b4399	creC	948609	sensory histidine kinase in two-component regulatory system with CreB or PhoB, regulator of the CreBC regulon	304	16.0656	176	12.0678	588	36.4448	656	34.5856	2.2685	2.86594	2.56722	362	20.3582	268	13.7027	682	36.117	570	31.9382	1.77408	2.33079	2.05243
cds1613	NC_000913.3	1704551	1704676	b4409	blr	2847682	beta-lactam resistance membrane protein; divisome-associated protein	40	23.9071	24	18.6111	86	60.2838	74	44.1232	2.52159	2.3708	2.4462	60	38.1616	34	19.6606	62	37.1333	68	43.0912	0.973054	2.19176	1.58241
cds2734	NC_000913.3	2897964	2899418	b4463	ygcU	2847709	putative FAD-containing dehydrogenase	60	3.10546	24	1.61168	108	6.55592	186	9.60409	2.1111	5.95905	4.03507	80	4.40628	48	2.40362	156	8.09103	104	5.70717	1.83625	2.37441	2.10533
cds2930	NC_000913.3	3124236	3125459	b4467	glcF	2847717	glycolate oxidase 4Fe-4S iron-sulfur cluster subunit	12504	769.316	7628	608.92	21142	1525.59	25130	1542.47	1.98305	2.53313	2.25809	12672	829.678	14548	865.984	25652	1581.55	26670	1739.77	1.90622	2.00901	1.95761
cds2931	NC_000913.3	3125470	3126522	b4468	glcE	2847718	glycolate oxidase FAD binding subunit	9134	653.236	8182	759.21	20050	1681.74	24942	1779.55	2.57448	2.34394	2.45921	9270	705.5	10900	754.199	23776	1703.93	24834	1883.08	2.41521	2.4968	2.456
cds3059	NC_000913.3	3258285	3259649	b4471	tdcG	2847724	L-serine dehydratase 3, anaerobic	614	33.8745	398	28.4893	2150	139.117	3714	204.416	4.10682	7.1752	5.64101	680	39.9229	972	51.8826	2638	145.843	3614	211.4	3.65311	4.0746	3.86385
cds4145	NC_000913.3	4451058	4452560	b4485	ytfR	2847725	putative ABC superfamily sugar transporter ATP-binding subunit	622	31.1651	626	40.6955	1536	90.262	2660	132.962	2.89625	3.26725	3.08175	632	33.698	1020	49.4457	2022	101.523	3076	163.41	3.01273	3.30483	3.15878
cds1256	NC_000913.3	1335124	1335288	b4522	ymiA	1450256	uncharacterized protein	102	46.5536	46	27.2399	232	124.187	380	173.024	2.66762	6.35186	4.50974	94	45.6551	108	47.69	330	150.929	306	148.077	3.30585	3.10499	3.20542
cds1257	NC_000913.3	1335291	1335458	b4523	yciX	1450257	uncharacterized protein	122	54.6875	46	26.7534	534	280.74	916	409.63	5.13354	15.3113	10.2224	90	42.9318	162	70.2576	676	303.654	752	357.404	7.07295	5.08704	6.08
cds2620	NC_000913.3	2776877	2777077	b4548	ypjJ	1450287	uncharacterized protein	2	0.749327	4	1.94444	12	5.273	16	5.9804	7.03699	3.07564	5.05631	8	3.18962	32	11.5996	10	3.75445	4	1.58896	1.17708	0.136985	0.657033
cds3419	NC_000913.3	3623887	3624237	b4552	yrhC	1450291	pseudogene	10	2.14551	4	1.11348	32	8.05222	38	8.13359	3.75306	7.30464	5.52885	16	3.65307	4	0.830311	26	5.58995	10	2.2748	1.53021	2.7397	2.13495
cds3499	NC_000913.3	3725413	3725712	b4553	ysaB	1450292	uncharacterized protein	26	6.52663	12	3.90833	64	18.8422	34	8.51459	2.88697	2.17858	2.53277	20	5.34262	56	13.6005	54	13.5836	64	17.0337	2.5425	1.25243	1.89746
cds3161	NC_000913.3	3365185	3365551	b4569	yhcE	4056032	pseudogene	62	12.7222	12	3.19482	104	25.0288	110	22.5181	1.96733	7.04834	4.50783	80	17.4691	74	14.6911	100	20.5625	92	20.0158	1.17708	1.36244	1.26976
cds248	NC_000913.3	270278	270535	b4587	insN	5061501	pseudogene	104	30.3564	26	9.84656	182	62.3052	210	61.1513	2.05246	6.21042	4.13144	140	43.4864	110	31.0642	198	57.9145	182	56.3251	1.33178	1.81318	1.57248
cds2450	NC_000913.3	2590807	2590866	b4606	ypfM	5061513	stress-induced small enterobacterial protein	9014	11313.7	1480	2410.13	20934	30815.8	18124	22693.9	2.72377	9.41602	6.0699	6730	8988.96	7838	9517.91	16394	20619.4	7750	10313.4	2.29386	1.08358	1.68872
cds4196	NC_000913.3	4507197	4507451	b4623	insO	5061531	pseudogene	52	15.3568	28	10.7287	106	36.7146	104	30.6407	2.39077	2.85595	2.62336	86	27.0274	90	25.7152	98	29.002	64	20.0397	1.07306	0.779292	0.926176
cds243	NC_000913.3	266553	266774	b4627	yfkL	5625553	pseudogene	14	4.74911	4	1.76051	30	11.9355	34	11.5062	2.51321	6.53573	4.52447	32	11.5516	20	6.56394	50	16.9965	22	7.91262	1.47135	1.20547	1.33841
cds1361	NC_000913.3	1434958	1435008	b4638	ttcC	5625564	pseudogene	22	32.4855	12	22.9902	56	96.9819	46	67.7632	2.98539	2.94749	2.96644	12	18.8563	18	25.7152	60	88.7816	50	78.2799	4.70832	3.04411	3.87622
cds3198	NC_000913.3	3404638	3404733	b4646	yrdE	5625572	pseudogene	36	28.2402	14	14.2491	62	57.0418	48	37.5644	2.01988	2.63626	2.32807	40	33.3914	34	25.8045	46	36.16	38	31.6055	1.08291	1.22481	1.15386
cds67	NC_000913.3	77388	77519	b4662	sgrT	7751624	inhibitor of glucose uptake	234	133.499	156	115.473	430	287.718	512	291.408	2.1552	2.5236	2.3394	136	82.5678	208	114.809	368	210.386	380	229.858	2.54803	2.00209	2.27506
cds2519	NC_000913.3	2668006	2668071	b4706	iroK	14678510	3-hydroxypropionic acid resistance peptide	62	70.7432	40	59.2171	174	232.851	182	207.173	3.29149	3.49854	3.39502	82	99.567	100	110.394	164	187.518	128	154.852	1.88333	1.40273	1.64303
